# Supplementary material for: Dual Modular Titanium Alloy Femoral Stem Failure Mechanisms and Suggested Clinical Approaches
Source: Materials (Basel). 2021 Jun 4;14(11):3078. doi: 10.3390/ma14113078 (PMC8200202; doi:10.3390/ma14113078)
Supplement: Supplementary file 1 [file materials-14-03078-s001.zip]

Archive with 1 entries (1 files):
- materials-1222178-supplementary.pdf
